# Supplementary material for: Nanopore adaptive sampling effectively enriches bacterial plasmids
Source: mSystems. 2024 Feb 20;9(3):e00945-23. doi: 10.1128/msystems.00945-23 (PMC10949517; doi:10.1128/msystems.00945-23)
Supplement: Table S2 — Overview of sequenced bacterial isolates. [file msystems.00945-23-s0002.xlsx]

## Sheet: Tabellenblatt1
Supplementary Table S2. Overview of sequenced bacterial isolates. The table summarizes specific metadata about the bacterial isolates, including the reference sequence ID, chromosome and plasmid lengths
Reference Organism	NCBI Refseq IDs	Chromosome Length	Number of Plamids	Plasmid Lengths	Plasmid Copy Number	GC Content Chromosome	GC Content Plasmid
Campylobacter jejuni	GCF_008386335.1	1,645,980 bp	1	41,772 bp	2	30.48 %	28.51 %
Campylobacter coli	GCF_025908295.1	1,714,485 bp	1	26,047 bp	1	31.41 %	29.45 %
Salmonella enterica	GCA_025839605.1	5,035,788 bp	1	94,057 bp	2	52.40 %	53.20 %
Klebsiella pneumoniae	GCF_025837075.1	5,401,248 bp	1	156,780 bp	1	57.41 %	52.45 %
Enterobacter hormaechei	GCF_001729785.1	4,677,640 bp	4	109,448 bp; 310,660 bp; 83,152 bp; 6,364 bp	1;1;2;7	55.37 %	51.16%; 47.34%; 47.32%; 51.1%
