# Supplementary material for: Nanopore adaptive sampling effectively enriches bacterial plasmids
Source: mSystems. 2024 Feb 20;9(3):e00945-23. doi: 10.1128/msystems.00945-23 (PMC10949517; doi:10.1128/msystems.00945-23)
Supplement: Table S3 — Overview of sequenced bacterial isolates. [file msystems.00945-23-s0003.xlsx]

## Sheet: Tabelle1
Supplementary Table S3. Overview of sequenced bacterial isolates. Quality metrics of de novo plasmid assemblies for all bacterial samples separated by adaptive sampling tool and flow cell region. De novo assemblies were computed with FlyeMeta after one, two and three ours of sequencing. Quality metrics were computed with Quast.
	Salmonella enterica
	ReadBouncer			MinKNOW
	Adaptive Sampling (channels 1-256)
Time (hours)	1	2	3	1	2	3
Number of reference plasmids	1			1
Assembled plasmid contigs	1	1		2	1
Plasmid reads	108	277	463	80	194	334
Ref. avg. coverage depth	11	29	49	5	19	32
Ref. coverage ≥ 5x (%)	100	100	100	84.67	100	100
Ref. coverage ≥ 10x (%)	70.81	100	100	2.8	100	100
Mismatches per 100kb	136.42	126.83	131.09	358.53	132.15	133.22
Indels per 100kb	653.32	652.27	651.2	895.76	656.51	651.23
	Control (channels 257-512)
Time (hours)	1	2	3	1	2	3
Number of reference plasmids	1			1
Assembled plasmid contigs	1	1		1	1
Plasmid reads	79	160	242	59	128	199
Ref. avg. coverage depth	7	15	24	7	13	22
Ref. coverage ≥ 5x (%)	87.27	100	100	88.38	100	100
Ref. coverage ≥ 10x (%)	31.21	96.98	100	21.07	87.24	100
Mismatches per 100kb	219.47	133.23	132.17	397.32	144.96	128.97
Indels per 100kb	744.72	654.41	649.14	764.81	652.32	651.23
	Enterobacter hormaechei
	ReadBouncer			MinKNOW
	Adaptive Sampling (channels 1-256)
Time (hours)	1	2	3	1	2	3
Number of reference plasmids	4			4
Assembled plasmid contigs	4	4		6	5
Plasmid reads	1383	3656	6223	1469	3831	6418
Ref. avg. coverage depth	14	43	75	13	37	65
Ref. coverage ≥ 5x (%)	98.41	99.84	99.86	91.99	99.84	99.84
Ref. coverage ≥ 10x (%)	54.28	99.84	99.84	53.12	97.68	99.81
Mismatches per 100kb	55.25	26.46	23.77	94.57	38.33	27.71
Indels per 100kb	89	25.46	21.97	136	40.32	28.13
	Control (channels 257-512)
Time (hours)	1	2	3	1	2	3
Number of reference plasmids	4			4
Assembled plasmid contigs	6	4		6	5
Plasmid reads	945	2136	3386	971	2186	3401
Ref. avg. coverage depth	11	25	42	10	24	38
Ref. coverage ≥ 5x (%)	82.66	99.34	99.84	73.8	99.84	99.84
Ref. coverage ≥ 10x (%)	25.46	89.4	99.84	23.06	90.7	99.44
Mismatches per 100kb	193.64	31.68	24.65	306.29	93.49	27.92
Indels per 100kb	238.84	43.51	26.66	487.99	137.76	33.79
	Klebsiella pneumoniae
	ReadBouncer			MinKNOW
	Adaptive Sampling (channels 1-256)
Time (hours)	1	2	3	1	2	3
Number of reference plasmids	1			1
Assembled plasmid contigs
Plasmid reads	176	457	889	129	340	527
Ref. avg. coverage depth	4	11	23	2	5	10
Ref. coverage ≥ 5x (%)	53.15	97.44	98.72	8.62	63.19	94.5
Ref. coverage ≥ 10x (%)	0.17	70.28	97.3	0.02	7.15	53.23
Mismatches per 100kb	270.01	10.38	4.54	916.79	356.79	97.87
Indels per 100kb	405.74	41.5	14.92	1233.03	519.93	186.66
	Control (channels 257-512)
Time (hours)	1	2	3	1	2	3
Number of reference plasmids	1			1
Assembled plasmid contigs
Plasmid reads	187	422	707	104	260	408
Ref. avg. coverage depth	5	11	18	2	6	9
Ref. coverage ≥ 5x (%)	58.57	92.85	99.14	8.96	72.13	86.05
Ref. coverage ≥ 10x (%)	6.65	53.5	96.88	0.74	16.55	40.68
Mismatches per 100kb	208.22	74.81	5.12	nN	379.34	149.3
Indels per 100kb	416.45	107.41	19.19	nN	604.89	259.59
	Campylobacter jejuni
	ReadBouncer			MinKNOW
	Adaptive Sampling (channels 1-256)
Time (hours)	1	2	3	1	2	3
Number of reference plasmids	1			1
Assembled plasmid contigs
Plasmid reads	524	1577	3113	616	1519	2648
Ref. avg. coverage depth	136	417	840	146	376	666
Ref. coverage ≥ 5x (%)	100	100	100	100	100	100
Ref. coverage ≥ 10x (%)	100	100	100	100	100	100
Mismatches per 100kb	2.39	4.79	0	160.16	2.39	0
Indels per 100kb	31.12	16.76	21.54	168.72	28.73	21.54
	Control (channels 257-512)
Time (hours)	1	2	3	1	2	3
Number of reference plasmids	1			1
Assembled plasmid contigs
Plasmid reads	431	1160	2134	456	1007	1657
Ref. avg. coverage depth	116	323	607	127	283	476
Ref. coverage ≥ 5x (%)	100	100	100	100	100	100
Ref. coverage ≥ 10x (%)	100	100	100	100	100	100
Mismatches per 100kb	0	17.95	162.13	0	32.11	2.39
Indels per 100kb	28.73	29.92	132.1	28.73	58.64	35.9
	Campylobacter coli
	ReadBouncer			MinKNOW
	Adaptive Sampling (channels 1-256)
Time (hours)	1	2	3	1	2	3
Number of reference plasmids	1			1
Assembled plasmid contigs
Plasmid reads	211	543	924	267	568	874
Ref. avg. coverage depth	30	100	188	49	111	185
Ref. coverage ≥ 5x (%)	100	100	100	100	100	100
Ref. coverage ≥ 10x (%)	100	100	100	100	100	100
Mismatches per 100kb	0	153.48	47.99	7.68	3.84	0
Indels per 100kb	46.06	109.35	82.55	38.39	23.03	30.71
	Control (channels 257-512)
Time (hours)	1	2	3	1	2	3
Number of reference plasmids	1			1
Assembled plasmid contigs
Plasmid reads	183	435	724	218	417	605
Ref. avg. coverage depth	29	79	143	41	85	126
Ref. coverage ≥ 5x (%)	100	100	100	100	100	100
Ref. coverage ≥ 10x (%)	100	100	100	100	100	100
Mismatches per 100kb	0	0	29.37	7.69	3.84	7.68
Indels per 100kb	49.9	30.71	84.2	42.28	30.71	30.71
